# Supplementary material for: The Behavioral Problems in 2.5–5 Years Old Children Linked with Former Neonatal/Infantile Surgical Parameters
Source: Children (Basel). 2021 May 20;8(5):423. doi: 10.3390/children8050423 (PMC8160720; doi:10.3390/children8050423)
Supplement: Supplementary file 1 [file children-08-00423-s001.zip]

Archive with 1 entries (1 files):
- children-1199270-supplementary.pdf
